# Supplementary material for: Assessing Specialized Metabolite Diversity in the Cosmopolitan Plant Genus Euphorbia L
Source: Front Plant Sci. 2019 Jul 2;10:846. doi: 10.3389/fpls.2019.00846 (PMC6615404; doi:10.3389/fpls.2019.00846)
Supplement: Supplementary file 2 [file Table_1.XLSX]

## Sheet: Sheet1
SpeciesID	Taxon	Accession Number Botanical Garden Copenhagen	Voucher Collector Number	Subgenus	Distribution	Plant part sampled	Z' (TNF-a/cell viability)	Donor Nr.
1	E. balsamifera Aiton	S1992 0175	-	Athymalus	Canary Is., Sahara to Arabian Pen.	Branches of 2 specimens	0.80/0.78	D318
2	E. bubalina Boiss.	S1993 5042	-	Athymalus	Cape Prov. to KwaZulu-Natal	Aerial parts of 1 specimen	0.85/0.83	D264
3	E. globosa (Haw.) Sims	S1842 0552	-	Athymalus	S. Cape Prov.	2 specimens	0.57/0.71	D319
4	E. horrida Boiss.	P1992 5159	-	Athymalus	S. Cape Prov.	1 specimen	0.86/0.86	D320
5	E. jansenvillensis Nel	P1983 5650	-	Athymalus	C. Eastern Cape Prov.	Branches of 1 specimen	0.79/0.70	D317
6	E. mammillaris L.	E57660078	Ernst 9	Athymalus	Cape Prov.	7 specimens	0.67/0.79	D317
7	E. obesa Hook.f.	P1983 5250	Ernst 12	Athymalus	Cape Prov.	10 specimens	0.79/0.77	D258
8	E. ornithopus Jacq.	E5766 0032	-	Athymalus	Cape Prov.	Branches of 1 specimen	0.85/0.87	D318
9	E. cotinifolia L.	S1957 0262	Ernst 3	Chamaesyce	Mexico to Trop. America	3 specimens	0.75/0.76	D317
10	E. dentata Michx.	1978 0793	Ernst 1	Chamaesyce	U.S.A. to Guatemala, Bolivia to N. Argentina	10 specimens	0.74/0.75	D319
11	E. graminea Jacq.	seeds collected in Brazil	Ernst 20	Chamaesyce	Mexico to Trop. America	10 specimens	0.83/0.79	D319
12	E. hirta L.	seeds collected in Brazil	Ernst 21	Chamaesyce	Trop. to Subtrop. America	10 specimens	0.79/0.73	D259
13	E. hyssopifolia L.	seeds collected in Brazil	Ernst 26	Chamaesyce	Trop. to Subtrop. America	9 specimens	0.58/0.79	D312
14	E. ophthalmica Pers.	seeds collected in Brazil	Ernst 22	Chamaesyce	SE. U.S.A. to Mexico Caribbean Brazil to Argentina	10 specimens	0.67/0.81	D260
15	E. platyclada Rauh	P1973 5386	Ernst 7	Chamaesyce	S. Madagaskar	7 specimens	0.63/0.73	D262
16	E. prostrata Aiton	seeds collected in Brazil	Ernst 17	Chamaesyce	C. U.S.A. to Trop. Subtrop. America	9 specimens	0.80/0.69	D259
17	E. sarcoceras O.L.M.Silva & Cordeiro	seeds collected in Brazil	Ernst 28	Chamaesyce	Brazil Rio de Janeiro and Santa Catarina	1 specimen	0.69/0.56	D319
18	E. thymifolia L.	seeds collected in Brazil	Ernst 16	Chamaesyce	Trop. to Subtrop. America W. Indian Ocean to Trop. Subtrop. Asia	10 specimens	0.78/0.63	D264
19	E. acanthothamnos Heldr. & Sartori ex Boiss.	P2008 5281	Ernst 5	Esula	Greece, Aegean Is., Kriti, Turkey	Branches of 1 specimen	0.78/0.76	D312
20	E. amygdaloides var. robbiae (Turrill) Radcl.-Sm.	plants purchased from Kridtvejs Planter	Ernst 32	Esula	Macronesia, Medit. to SC. Europe	30 specimens	0.69/0.75	D317
21	E. characias subsp. wulfenii (Hoppe ex W.Koch) Radcl.-Sm.	seeds purchased from plant world seeds	Ernst 34	Esula	Medit.	9 specimens	0.83/0.76	D312
22	E. cyparissias L.	plants collected in Botanical Garden outdoor collection	Ernst 29	Esula	Europe to NW. Turkey	6 specimens	0.76/0.77	D317
23	E. cyparissias L.	E5766 0007	Ernst 33	Esula	Europe to NW. Turkey	3 specimens	0.76/0.78	D262
24	E. helioscopia L.	E5766 0020	Ernst 24	Esula	Macronesia, N. Africa, Temp. Eurasia to Indian Subcontinent	3 specimens	0.56/0.62	D260
25	E. lagascae Spreng.	E5766 0024	Ernst 30	Esula	Canary Is., C. & S. Spain, Sardegna	9 specimens	0.70/0.68	D260
26	E. lathyris L.	seeds purchased from plant world seeds	Ernst 27	Esula	C. Asia to Pakistan, China to N. Vietnam	9 specimens	0.59/0.57	D257
27	E. myrsinites L.	plants purchased from Jespers Planteskole	Ernst 19	Esula	S. Europe to N. Iran	43 specimens	0.71/0.73	D318
28	E. nicaeensis All.	S1967 1573	Ernst 31	Esula	NW. Africa, EC. & S. Europe to Transcaucasus	9 specimens	0.76/0.73	D314
29	E. peplus L.	E5766 0036	Ernst 23	Esula	Medit. to Temp. Eurasia and Somalia	14 specimens	0.58/0.69	D257
30	E. segetalis L.	E5766 0044	Ernst 25	Esula	Macronesia, Medit. to SC. Europe	9 specimens	0.56/0.72	D258
31	E. abdelkuri Balf.f.	P1994 5304	Ernst 6	Euphorbia	Socotra (Abd al Kuri)	9 specimens	0.79/0.67	D318
32	E. aeruginosa Schweick.	P1973 5382	-	Euphorbia	Northern Prov. to Swaziland	Branches of 2 specimens	0.73/0.89	D318
33	E. alluaudii Drake	P1973 5461	-	Euphorbia	Madagascar	Aerial parts of 1 specimen	0.83/0.78	D320
34	E. ammak Schweinf.	P1973 5353	-	Euphorbia	W. Saudi Arabia, N. Yemen	Branches of 2 specimens	0.63/0.80	D317
35	E. cylindrifolia Marn.-Lap. & Rauh subsp. cylindrifolia	P1973 5383	-	Euphorbia	S. Madagascar	1 specimen	0.75/0.77	D278
36	E. fiherenensis Poiss.	P1985 5223	-	Euphorbia	SE. Madagascar	Branches of 1 specimen	0.75/0.81	D320
37	E. grandicornis K.I.Goebel ex N.E.Br.	P1905 5050	-	Euphorbia	S. Mozambique to KwaZulu-Natal	Branches of 2 specimens	0.69/0.74	D258
38	E. ingens E.Mey. ex Boiss.	P1946 5254	-	Euphorbia	S. Trop. & S. Africa	Branches of 1 specimen	0.87/0.81	D318
39	E. lactea Haw.	P1973 5467	-	Euphorbia	Sri Lanka	Branches of 1 specimen	0.72/0.55	D262
40	E. milii var. hislopii (N.E.Br.) Ursch & Leandri	S1985 0566	Ernst 11	Euphorbia	C. Madagascar	9 specimens	0.71/0.53	D278
41	E. neriifolia L.	E5766 0069	-	Euphorbia	Iran to S. China	1 specimen	0.73/0.82	D320
42	E. sipolisii N.E.Br.	P1975 5252	Ernst 10	Euphorbia	Brazil (Minas Gerais)	2 specimens	0.76/0.83	D259
43	E. stenoclada Baill.	P2013 5025	-	Euphorbia	Madagascar, Mozambique Channel Is. (Europe I.)	Branches of 1 specimen	0.73/0.63	D278
44	E. weberbaueri Mansf.	P1984 5302	Ernst 8	Euphorbia	S. Ecuador to Peru	8 specimens	0.63/0.63	D318
